# Supplementary material for: Combined Band and Plate Fixation as a New Individual Option for Patients at Risk of Sternal Complications after Cardiac Surgery: A Single-Center Experience
Source: Biomedicines. 2023 Jul 10;11(7):1946. doi: 10.3390/biomedicines11071946 (PMC10377508; doi:10.3390/biomedicines11071946)
Supplement: Supplementary file 1 [file biomedicines-11-01946-s001.zip]

Archive with 1 entries (1 files):
- biomedicines-2402133-SI.pdf
